# Supplementary material for: Abscisic Acid Enhances Trehalose Content via OsTPP3 to Improve Salt Tolerance in Rice Seedlings
Source: Plants (Basel). 2023 Jul 17;12(14):2665. doi: 10.3390/plants12142665 (PMC10383865; doi:10.3390/plants12142665)
Supplement: Supplementary file 1 [file plants-12-02665-s001.zip]

Archive with 1 entries (1 files):
- plants-2473715-supplementary.pdf
